# Supplementary material for: Concurrent Infection of the Human Brain with Multiple Borrelia Species
Source: Int J Mol Sci. 2023 Nov 29;24(23):16906. doi: 10.3390/ijms242316906 (PMC10707132; doi:10.3390/ijms242316906)
Supplement: Supplementary file 1 [file ijms-24-16906-s001.zip]

Archive with 1 entries (1 files):
- ijms-2682924-supplementary.pdf
